# Supplementary material for: Properties of a Novel Salmonella Phage L66 and Its Application Based on Electrochemical Sensor-Combined AuNPs to Detect Salmonella
Source: Foods. 2022 Sep 13;11(18):2836. doi: 10.3390/foods11182836 (PMC9498146; doi:10.3390/foods11182836)
Supplement: Supplementary file 1 [file foods-11-02836-s001.zip]

Archive with 1 entries (1 files):
- foods-1893516-supplementary.pdf
